# Supplementary material for: The Role of FGFR3 in the Progression of Bladder Cancer
Source: Cancers (Basel). 2025 Nov 6;17(21):3588. doi: 10.3390/cancers17213588 (PMC12610005; doi:10.3390/cancers17213588)
Supplement: Supplementary file 1 [file cancers-17-03588-s001.zip]

Archive with 11 entries (11 files):
- Figure S1.pdf
- Figure S10.pdf
- Figure S2.pdf
- Figure S3.pdf
- Figure S4.pdf
- Figure S5.pdf
- Figure S6.pdf
- Figure S7.pdf
- Figure S8.pdf
- Figure S9.pdf
- Table S1.xlsx
