# Supplementary material for: The Role of FGFR3 in the Progression of Bladder Cancer
Source: Cancers (Basel). 2025 Nov 6;17(21):3588. doi: 10.3390/cancers17213588 (PMC12610005; doi:10.3390/cancers17213588)
Supplement: Supplementary file 1 [file cancers-17-03588-s001.zip › Table S1.xlsx]

## Sheet: Sheet1
Name	BL2081b
Description	High density bladder cancer with bladder tissue array, including pathology grade, TNM and clinical stage, 208 cases/208 cores, replacing BL2081a
Panel	Bladder carcinoma with bladder tissue microarray, containing 161 cases of urothelial carcinoma, 15 squamous cell carcinoma, 16 adenocarcinoma, 8 each of adjacent normal bladder tissue and bladder tissue, single core per case
Price	455
Cases	208
Cores	208
Diameter	5
Rows	13
Columns	18
Position	No.	Age	Sex	Organ/Anatomic Site	Pathology diagnosis	TNM	Grade	Stage	Type	Tissue ID.		FGFR1		FGFR2		FGFR3		FGFR4
A1	1	71	M	Bladder	Urothelial carcinoma	T2N0M0	1	II	Malignant	Ubd040135		8	2	8	2	0	0	2	1
A2	2	56	F	Bladder	Urothelial carcinoma	T2bN0M0	2	II	Malignant	Ubd020322		8	2	9	3	0	0	1	0
A3	3	56	M	Bladder	Urothelial carcinoma	T1N0M0	2	I	Malignant	Ubd010032		8	2	12	3	0	0	2	1
A4	4	76	F	Bladder	Urothelial carcinoma	T1N0M0	2	I	Malignant	Ubd010044		12	3	12	3	2	1	0	0
A5	5	70	M	Bladder	Urothelial carcinoma	T2N0M0	2	II	Malignant	Ubd020371		12	3	12	3	0	0	0	0
A6	6	52	M	Bladder	Urothelial carcinoma	T2N0M0	1	II	Malignant	Ubd020321		4	1	4	1	0	0	0	0
A7	7	70	M	Bladder	Urothelial carcinoma	T2N0M0	2	II	Malignant	Ubd020368		12	3	9	3	1	0	2	1
A8	8	65	F	Bladder	Urothelial carcinoma	T1N0M0	1	I	Malignant	Ubd020300		12	3	12	3	0	0	0	0
A9	9	63	M	Bladder	Urothelial carcinoma	T2aN0M0	2	II	Malignant	Ubd010065		12	3	8	2	1	0	1	0
A10	10	45	M	Bladder	Urothelial carcinoma	T1N0M0	1	I	Malignant	Ubd010053		12	3	8	2	0	0	0	0
A11	11	57	M	Bladder	Urothelial carcinoma	T1N0M0	1	I	Malignant	Ubd010127		12	3	8	2	2	1	1	0
A12	12	66	M	Bladder	Urothelial carcinoma	T1N0M0	*	I	Malignant	Ubd010129		4	1	4	1	0	0	0	0
A13	13	40	M	Bladder	Urothelial carcinoma	T2N0M0	1	II	Malignant	Ubd030399		12	3	12	3	1	0	1	0
A14	14	65	M	Bladder	Urothelial carcinoma	T1N0M0	2	I	Malignant	Ubd020350		4	1	8	2	0	0	0	0
A15	15	61	F	Bladder	Urothelial carcinoma	T1N0M0	1	I	Malignant	Ubd020276		12	3	8	2	0	0	1	0
A16	16	39	M	Bladder	Urothelial carcinoma	T2N0M0	2	II	Malignant	Ubd020379		12	3	12	3	0	0	1	0
B1	17	59	F	Bladder	Urothelial carcinoma	T1N0M0	2	I	Malignant	Ubd020293		8	2	8	2	1	0	2	1
B2	18	72	M	Bladder	Urothelial carcinoma	T2N0M0	2	II	Malignant	Ubd020294		12	3	12	3	2	1	0	0
B3	19	40	M	Bladder	Urothelial carcinoma	T1N0M0	2	I	Malignant	Ubd020296		12	3	12	3	0	0	0	0
B4	20	56	F	Bladder	Urothelial carcinoma	T2N0M0	2	II	Malignant	Ubd020299		12	3	12	3	1	0	1	0
B5	21	46	M	Bladder	Urothelial carcinoma	T2N0M0	2	II	Malignant	Ubd020234		12	3	12	3	0	0	0	0
B6	22	45	F	Bladder	Urothelial carcinoma	T1N0M0	2	I	Malignant	Ubd010148		12	3	12	3	8	2	1	0
B7	23	59	M	Bladder	Urothelial carcinoma	T2N0M0	2	II	Malignant	Ubd020232		8	2	8	2	0	0	2	1
B8	24	91	M	Bladder	Urothelial carcinoma	T1N0M0	1	I	Malignant	Ubd020225		12	3	12	3	1	0	2	1
B9	25	25	F	Bladder	Urothelial carcinoma	T2N0M0	1	II	Malignant	Ubd020201		12	3	12	3	0	0	0	0
B10	26	58	M	Bladder	Urothelial carcinoma	T1N0M0	1	I	Malignant	Ubd020132		12	3	12	3	2	1	0	0
B11	27	48	F	Bladder	Urothelial carcinoma	T1N0M0	2	I	Malignant	Ubd020141		8	2	12	3	2	1	1	0
B12	28	66	M	Bladder	Urothelial carcinoma	T2N0M0	2	II	Malignant	Ubd020345		12	3	12	3	3	1	0	0
B13	29	74	M	Bladder	Urothelial carcinoma	T1N0M0	2	I	Malignant	Ubd020162		8	2	8	2	0	0	1	0
B14	30	72	M	Bladder	Urothelial carcinoma	T2N0M0	2	II	Malignant	Ubd020171		4	1	8	2	1	0	1	0
B15	31	66	M	Bladder	Urothelial carcinoma	T2N0M0	2	II	Malignant	Ubd020342		8	2	12	3	2	1	0	0
B16	32	65	M	Bladder	Urothelial carcinoma	T1N0M0	2	I	Malignant	Ubd020045		4	1	8	2	0	0	2	1
C1	33	45	F	Bladder	Urothelial carcinoma	T1N0M0	1	I	Malignant	Ubd020172		12	3	9	3	0	0	0	0
C2	34	76	M	Bladder	Urothelial carcinoma	T1N0M0	2	I	Malignant	Ubd020106		12	3	12	3	6	2	1	0
C3	35	61	M	Bladder	Urothelial carcinoma	T2N0M0	2	II	Malignant	Ubd020088		8	2	12	3	0	0	2	1
C4	36	60	M	Bladder	Urothelial carcinoma	T1N0M0	2	I	Malignant	Ubd020100		8	2	8	2	0	0	0	0
C5	37	75	M	Bladder	Urothelial carcinoma	T2N0M0	2	II	Malignant	Ubd020344		8	2	9	3	0	0	0	0
C6	38	70	M	Bladder	Urothelial carcinoma	T2N0M0	1	II	Malignant	Ubd030390		12	3	8	2	0	0	0	0
C7	39	67	M	Bladder	Urothelial carcinoma	T1N0M0	2	I	Malignant	Ubd020109		8	2	8	2	0	0	2	1
C8	40	76	M	Bladder	Urothelial carcinoma	T1N0M0	2	I	Malignant	Ubd020119		8	2	8	2	2	1	4	1
C9	41	65	M	Bladder	Urothelial carcinoma	T1N0M0	2	I	Malignant	Ubd020118		12	3	12	3	6	2	3	1
C10	42	71	M	Bladder	Urothelial carcinoma	T1N0M0	1	I	Malignant	Ubd020117		12	3	12	3	0	0	0	0
C11	43	58	M	Bladder	Urothelial carcinoma	T1N0M0	1	I	Malignant	Ubd020122		8	2	8	2	8	2	2	1
C12	44	58	M	Bladder	Urothelial carcinoma	T1N0M0	2	I	Malignant	Ubd020288		4	1	4	1	0	0	4	1
C13	45	72	M	Bladder	Urothelial carcinoma	T1N0M0	2	I	Malignant	Ubd020083		8	2	12	3	3	1	3	1
C14	46	71	M	Bladder	Urothelial carcinoma	T2N0M0	2	II	Malignant	Ubd020329		8	2	No tumor		0	0	No tumor
C15	47	78	F	Bladder	Urothelial carcinoma	T2aN0M0	2	II	Malignant	Ubd050052		8	2	12	3	8	2	2	1
C16	48	33	M	Bladder	Urothelial carcinoma	T3N1M0	1	IV	Malignant	Ubd090025		12	3	12	3	0	0	0	0
D1	49	56	M	Bladder	Urothelial carcinoma	T2N0M0	2	II	Malignant	Ubd060252		4	1	3	1	1	0	1	0
D2	50	75	M	Bladder	Urothelial carcinoma (sparse)	T1N0M0	2	I	Malignant	Ubd040007		8	2	3	1	2	1	0	0
D3	51	56	M	Bladder	Urothelial carcinoma	T1N0M0	2	I	Malignant	Ubd060189		8	2	12	3	2	1	1	0
D4	52	72	F	Bladder	Urothelial carcinoma (sparse)	T1N0M0	2	I	Malignant	Ubd070010		12	3	12	3	0	0	1	0
D5	53	42	M	Bladder	Urothelial carcinoma	T1N0M0	2	I	Malignant	Ubd060026		12	3	12	3	0	0	3	1
D6	54	66	M	Bladder	Urothelial carcinoma	T3N0M0	2	III	Malignant	Ubd060143		12	3	12	3	0	0	0	0
D7	55	53	M	Bladder	Urothelial carcinoma	T3bN0M0	2	III	Malignant	Ubd060094		8	2	12	3	2	1	2	1
D8	56	55	M	Bladder	Urothelial carcinoma	T2N0M0	*	II	Malignant	Ubd150021		12	3	3	1	0	0	0	0
D9	57	68	F	Bladder	Urothelial carcinoma	T2aN0M0	2	II	Malignant	Ubd040032		12	3	12	3	1	0	6	2
D10	58	73	M	Bladder	Urothelial carcinoma	T1N0M0	2	I	Malignant	Ubd100030		12	3	8	2	4	1	3	1
D11	59	54	M	Bladder	Urothelial carcinoma (sparse)	T2N0M0	2	II	Malignant	Ubd020348		4	1	8	2	8	2	6	2
D12	60	54	F	Bladder	Urothelial carcinoma	T3N0M0	2	III	Malignant	Ubd010097		12	3	9	3	6	2	2	1
D13	61	77	F	Bladder	Urothelial carcinoma	T1N0M0	2	I	Malignant	Ubd030388		12	3	12	3	6	2	1	0
D14	62	76	M	Bladder	Urothelial carcinoma	T1N0M0	2	I	Malignant	Ubd020218		8	2	8	2	3	1	4	1
D15	63	49	F	Bladder	Urothelial carcinoma	T1N0M0	2	I	Malignant	Ubd110013		12	3	12	3	3	1	2	1
D16	64	62	M	Bladder	Urothelial carcinoma	T3N0M0	3	III	Malignant	Ubd020372		12	3	8	2	0	0	0	0
E1	65	71	M	Bladder	Urothelial carcinoma (sparse)	T2bN0M0	2	II	Malignant	Ubd010064		12	3	No tumor		1	0	0	0
E2	66	65	M	Bladder	Urothelial carcinoma	T2N0M0	2	II	Malignant	Ubd130001		12	3	8	2	1	0	2	1
E3	67	66	M	Bladder	Urothelial carcinoma	T2N0M0	2	II	Malignant	Ubd020227		12	3	12	3	1	0	1	0
E4	68	65	M	Bladder	Urothelial carcinoma	T2N0M0	2	II	Malignant	Ubd020333		8	2	8	2	0	0	1	0
E5	69	79	F	Bladder	Urothelial carcinoma	T2N0M0	2	II	Malignant	Ubd020030		8	2	8	2	6	2	2	1
E6	70	64	M	Bladder	Urothelial carcinoma	T1N0M0	2	I	Malignant	Ubd030076		8	2	8	2	0	0	2	1
E7	71	60	M	Bladder	Urothelial carcinoma	T2N0M0	2	II	Malignant	Ubd020370		8	2	12	3	0	0	1	0
E8	72	70	F	Bladder	Urothelial carcinoma	T2N0M0	2	II	Malignant	Ubd020198		4	1	4	1	4	1	3	1
E9	73	48	M	Bladder	Urothelial carcinoma	T2N0M0	2	II	Malignant	Ubd020319		8	2	8	2	1	0	2	1
E10	74	50	M	Bladder	Urothelial carcinoma	T2N0M0	2	II	Malignant	Ubd020318		12	3	8	2	3	1	3	1
E11	75	45	M	Bladder	Urothelial carcinoma	T2N0M0	2	II	Malignant	Ubd120025		12	3	12	3	1	0	1	0
E12	76	69	M	Bladder	Urothelial carcinoma	T1N0M0	2	I	Malignant	Ubd020033		12	3	12	3	8	2	0	0
E13	77	38	M	Bladder	Urothelial carcinoma	T1N0M0	2	I	Malignant	Ubd020167		8	2	8	2	2	1	8	2
E14	78	60	M	Bladder	Urothelial carcinoma	T1N0M0	2	I	Malignant	Ubd020123		8	2	8	2	6	2	4	1
E15	79	37	F	Bladder	Urothelial carcinoma	T1N0M0	2	I	Malignant	Ubd020057		8	2	8	2	6	2	3	1
E16	80	42	M	Bladder	Urothelial carcinoma	T2N0M0	2	II	Malignant	Ubd020254		12	3	12	3	1	0	0	0
F1	81	56	M	Bladder	Urothelial carcinoma	T1N0M0	2	I	Malignant	Ubd020120		12	3	8	2	0	0	1	0
F2	82	65	M	Bladder	Urothelial carcinoma	T1N0M0	2	I	Malignant	Ubd020180		8	2	8	2	1	0	0	0
F3	83	52	M	Bladder	Urothelial carcinoma	T2N0M0	2	II	Malignant	Ubd020183		12	3	8	2	0	0	0	0
F4	84	68	M	Bladder	Urothelial carcinoma	T2N0M0	2	II	Malignant	Ubd050017		12	3	8	2	2	1	1	0
F5	85	75	M	Bladder	Urothelial carcinoma	T2N0M0	2	II	Malignant	Ubd020362		8	2	8	2	2	1	2	1
F6	86	70	M	Bladder	Urothelial carcinoma	T2aN0M0	2	II	Malignant	Ubd030060		12	3	8	2	2	1	1	0
F7	87	62	M	Bladder	Urothelial carcinoma	T2N0M0	2	II	Malignant	Ubd040016		12	3	12	3	0	0	0	0
F8	88	44	F	Bladder	Urothelial carcinoma	T2aN0M0	2	II	Malignant	Ubd040033		12	3	12	3	0	0	2	1
F9	89	71	M	Bladder	Urothelial carcinoma with squamous metaplasia	T3bN0M0	2	III	Malignant	Ubd060279		12	3	2	1	0	0	0	0
F10	90	67	M	Bladder	Urothelial carcinoma	T2aN0M0	2	II	Malignant	Ubd040131		12	3	12	3	1	0	2	1
F11	91	71	M	Bladder	Urothelial carcinoma with squamous metaplasia	T2N0M0	2	II	Malignant	Ubd010128		12	3	4	1	6	2	8	2
F12	92	25	M	Bladder	Urothelial carcinoma	T2N0M0	2	II	Malignant	Ubd100003		12	3	8	2	4	1	3	1
F13	93	53	M	Bladder	Urothelial carcinoma	T2N0M0	2	II	Malignant	Ubd020340		12	3	12	3	1	0	2	1
F14	94	54	F	Bladder	Urothelial carcinoma	T2N0M0	2	II	Malignant	Ubd010117		8	2	8	2	3	1	6	2
F15	95	59	M	Bladder	Urothelial carcinoma	T2N0M0	2	II	Malignant	Ubd020177		4	1	4	1	0	0	2	1
F16	96	65	M	Bladder	Urothelial carcinoma	T2N0M0	2	II	Malignant	Ubd010119		4	1	4	1	1	0	3	1
G1	97	78	M	Bladder	Urothelial carcinoma	T2N0M0	*	II	Malignant	Ubd020050		8	2	4	1	0	0	0	0
G2	98	73	F	Bladder	Urothelial carcinoma	T3N0M0	3	III	Malignant	Ubd020358		8	2	12	3	2	1	0	0
G3	99	72	M	Bladder	Urothelial carcinoma	T2N0M0	2	II	Malignant	Ubd020003		12	3	8	2	1	0	0	0
G4	100	55	M	Bladder	Urothelial carcinoma	T2N0M0	2	II	Malignant	Ubd020138		12	3	8	2	2	1	0	0
G5	101	46	M	Bladder	Urothelial carcinoma	T1N0M0	2	I	Malignant	Ubd100035		8	2	4	1	6	2	1	0
G6	102	45	M	Bladder	Urothelial carcinoma	T3aN0M0	2	III	Malignant	Ubd100037		12	3	12	3	2	1	1	0
G7	103	61	F	Bladder	Urothelial carcinoma	T2N0M0	2	II	Malignant	Ubd010092		12	3	12	3	0	0	0	0
G8	104	75	M	Bladder	Urothelial carcinoma	T1N0M0	2	I	Malignant	Ubd140058		12	3	8	2	0	0	0	0
G9	105	65	M	Bladder	Urothelial carcinoma	T2N0M0	2	II	Malignant	Ubd020128		12	3	12	3	1	0	3	1
G10	106	60	M	Bladder	Urothelial carcinoma	T2aN0M0	2	II	Malignant	Ubd080017		12	3	8	2	1	0	4	1
G11	107	51	M	Bladder	Urothelial carcinoma	T2N0M0	2	II	Malignant	Ubd060206		8	2	12	3	3	1	4	1
G12	108	61	M	Bladder	Urothelial carcinoma	T2N0M0	3	II	Malignant	Ubd020202		12	3	8	2	2	1	1	0
G13	109	62	M	Bladder	Urothelial carcinoma	T1N0M0	3	I	Malignant	Ubd070045		12	3	8	2	2	1	3	1
G14	110	51	M	Bladder	Urothelial carcinoma	T1N0M0	2	I	Malignant	Ubd100045		12	3	12	3	2	1	8	2
G15	111	70	M	Bladder	Urothelial carcinoma	T2aN0M0	3	II	Malignant	Ubd020187		4	1	4	1	0	0	4	1
G16	112	68	M	Bladder	Urothelial carcinoma	T1N0M0	3	I	Malignant	Ubd020018		8	2	4	1	0	0	2	1
H1	113	55	M	Bladder	Urothelial carcinoma	T2aN0M0	2	II	Malignant	Ubd020102		8	2	8	2	1	0	2	1
H2	114	71	M	Bladder	Urothelial carcinoma	T2N0M0	2	II	Malignant	Ubd010030		12	3	8	2	6	2	0	0
H3	115	50	F	Bladder	Urothelial carcinoma	T2N0M0	3	II	Malignant	Ubd020226		8	2	8	2	0	0	0	0
H4	116	64	F	Bladder	Urothelial carcinoma	T1N0M0	2	I	Malignant	Ubd020008		12	3	12	3	2	1	0	0
H5	117	44	M	Bladder	Urothelial carcinoma	T2bN0M0	2	II	Malignant	Ubd090012		12	3	4	1	0	0	3	1
H6	118	58	F	Bladder	Urothelial carcinoma	T2N0M0	2	II	Malignant	Ubd020013		8	2	8	2	0	0	0	0
H7	119	62	M	Bladder	Urothelial carcinoma	T2N0M0	3	II	Malignant	Ubd020091		12	3	8	2	0	0	1	0
H8	120	42	M	Bladder	Urothelial carcinoma	T2N0M0	2	II	Malignant	Ubd010099		12	3	8	2	0	0	0	0
H9	121	69	M	Bladder	Urothelial carcinoma	T2N0M0	3	II	Malignant	Ubd020287		12	3	12	3	1	0	0	0
H10	122	63	M	Bladder	Urothelial carcinoma	T2N0M0	3	II	Malignant	Ubd020328		8	2	8	2	0	0	2	1
H11	123	72	M	Bladder	Urothelial carcinoma	T2N0M0	3	II	Malignant	Ubd020357		12	3	12	3	3	1	1	0
H12	124	58	M	Bladder	Urothelial carcinoma	T2aN0M0	3	II	Malignant	Ubd030063		12	3	8	2	8	2	3	1
H13	125	65	M	Bladder	Urothelial carcinoma	T2N0M0	3	II	Malignant	Ubd020540		8	2	8	2	0	0	3	1
H14	126	44	M	Bladder	Urothelial carcinoma	T2bN0M0	3	II	Malignant	Ubd020129		12	3	12	3	2	1	1	0
H15	127	71	M	Bladder	Urothelial carcinoma with squamous metaplasia	T2N0M0	3	II	Malignant	Ubd040142		12	3	12	3	1	0	1	0
H16	128	60	M	Bladder	Urothelial carcinoma	T2N0M0	2	II	Malignant	Ubd040144		12	3	8	2	3	1	4	1
I1	129	83	M	Bladder	Urothelial carcinoma	T2N0M0	3	II	Malignant	Ubd060149		4	1	3	1	0	0	0	0
I2	130	57	M	Bladder	Urothelial carcinoma	T3aN0M0	3	III	Malignant	Ubd020047		8	2	12	3	0	0	0	0
I3	131	49	M	Bladder	Urothelial carcinoma	T2N0M0	3	II	Malignant	Ubd030408		12	3	12	3	1	0	1	0
I4	132	58	M	Bladder	Urothelial carcinoma with squamous metaplasia	T2N0M0	3	II	Malignant	Ubd100022		12	3	3	1	4	1	0	0
I5	133	45	M	Bladder	Urothelial carcinoma	T3N0M0	2	III	Malignant	Ubd010111		12	3	8	2	0	0	1	0
I6	134	60	F	Bladder	Urothelial carcinoma	T2N0M0	3	II	Malignant	Ubd140038		12	3	8	2	1	0	1	0
I7	135	54	F	Bladder	Urothelial carcinoma	T2bN0M0	3	II	Malignant	Ubd100025		12	3	8	2	0	0	0	0
I8	136	70	M	Bladder	Urothelial carcinoma	T3aN0M0	3	III	Malignant	Ubd010070		12	3	12	3	0	0	1	0
I9	137	60	M	Bladder	Urothelial carcinoma	T3N0M0	3	III	Malignant	Ubd020200		8	2	8	2	9	3	2	1
I10	138	58	M	Bladder	Urothelial carcinoma	T3bN0M0	3	III	Malignant	Ubd100039		12	3	8	2	6	2	3	1
I11	139	45	M	Bladder	Urothelial carcinoma	T3bN0M0	3	III	Malignant	Ubd020028		12	3	4	1	0	0	2	1
I12	140	59	F	Bladder	Urothelial carcinoma	T1N0M0	3	I	Malignant	Ubd080041		8	2	12	3	0	0	2	1
I13	141	77	F	Bladder	Urothelial carcinoma	T3N0M0	3	III	Malignant	Ubd020265		12	3	12	3	4	1	2	1
I14	142	62	F	Bladder	Urothelial carcinoma	T3N0M0	3	III	Malignant	Ubd110017		12	3	4	1	0	0	2	1
I15	143	46	F	Bladder	Urothelial carcinoma	T1N0M0	3	I	Malignant	Ubd070044		12	3	12	3	0	0	2	1
I16	144	74	F	Bladder	Urothelial carcinoma	T2N0M0	3	II	Malignant	Ubd030059		12	3	4	1	0	0	4	1
J1	145	50	M	Bladder	Urothelial carcinoma	T2N0M0	3	II	Malignant	Ubd060038		8	2	4	1	0	0	1	0
J2	146	70	M	Bladder	Urothelial carcinoma	T3N1M0	3	IV	Malignant	Ubd020031		8	2	6	2	1	0	1	0
J3	147	53	M	Bladder	Urothelial carcinoma	T2N0M0	3	II	Malignant	Ubd140060		12	3	3	1	0	0	0	0
J4	148	54	M	Bladder	Urothelial carcinoma	T2N0M0	3	II	Malignant	Ubd130003		8	2	8	2	0	0	1	0
J5	149	74	M	Bladder	Urothelial carcinoma	T3N0M0	3	III	Malignant	Ubd020313		8	2	8	2	1	0	1	0
J6	150	60	M	Bladder	Urothelial carcinoma	T3N0M0	3	III	Malignant	Ubd120008		12	3	12	3	0	0	1	0
J7	151	60	M	Bladder	Urothelial carcinoma	T3N0M0	3	III	Malignant	Ubd140064		12	3	4	1	0	0	0	0
J8	152	43	M	Bladder	Urothelial carcinoma	T1N0M0	3	I	Malignant	Ubd020019		8	2	12	3	0	0	2	1
J9	153	57	F	Bladder	Urothelial carcinoma	T2aN0M0	3	II	Malignant	Ubd060070		8	2	12	3	1	0	1	0
J10	154	65	M	Bladder	Urothelial carcinoma	T3N0M0	3	III	Malignant	Ubd030400		12	3	12	3	2	1	2	1
J11	155	52	M	Bladder	Urothelial carcinoma	T3N0M0	3	III	Malignant	Ubd120028		12	3	8	2	3	1	2	1
J12	156	66	M	Bladder	Urothelial carcinoma	T2N0M0	3	II	Malignant	Ubd020185		8	2	12	3	0	0	6	2
J13	157	70	M	Bladder	Urothelial carcinoma	T2N0M0	3	II	Malignant	Ubd020364		12	3	12	3	0	0	2	1
J14	158	51	M	Bladder	Urothelial carcinoma	T2N0M0	3	II	Malignant	Ubd020173		12	3	8	2	1	0	0	0
J15	159	45	F	Bladder	Urothelial carcinoma	T2N0M0	3	II	Malignant	Ubd020179		12	3	8	2	0	0	2	1
J16	160	52	M	Bladder	Urothelial carcinoma	T3N0M0	3	III	Malignant	Ubd020341		8	2	4	1	0	0	4	1
K1	161	73	M	Bladder	Squamous cell carcinoma	T2N0M0	2	II	Malignant	Ubd020464		4	1	8	2	0	0	1	0
K2	162	75	F	Bladder	Squamous cell carcinoma	T1N0M0	1	I	Malignant	Ubd040254		12	3	12	3	1	0	1	0
K3	163	81	M	Bladder	Squamous cell carcinoma	T2bN0M0	1	II	Malignant	Ubd030305		12	3	12	3	1	0	1	0
K4	164	80	M	Bladder	Squamous cell carcinoma	T2bN0M0	1	II	Malignant	Ubd030318		4	1	4	1	0	0	1	0
K5	165	51	M	Bladder	Squamous cell carcinoma	T3aN0M0	2	III	Malignant	Ubd010140		8	2	8	2	0	0	1	0
K6	166	74	M	Bladder	Squamous cell carcinoma	T2aN0M0	2	II	Malignant	Ubd020493		12	3	8	2	2	1	4	1
K7	167	53	M	Bladder	Squamous cell carcinoma	T2N0M0	1	II	Malignant	Ubd040302		8	2	9	3	0	0	2	1
K8	168	52	F	Bladder	Urothelial carcinoma with squamous metaplasia	T3N0M0	2	III	Malignant	Ubd030236		8	2	8	2	0	0	0	0
K9	169	49	M	Bladder	Squamous cell carcinoma	T2N0M0	2	II	Malignant	Ubd030629		12	3	8	2	2	1	2	1
K10	170	68	M	Bladder	Squamous cell carcinoma	T3aN0M0	1	III	Malignant	Ubd020260		12	3	8	2	0	0	0	0
K11	171	46	M	Bladder	Squamous cell carcinoma	T2N0M0	2	II	Malignant	Ubd040252		8	2	8	2	0	0	3	1
K12	172	49	M	Bladder	Squamous cell carcinoma	T3N0M0	2	III	Malignant	Ubd030403		12	3	3	1	0	0	1	0
K13	173	52	M	Bladder	Squamous cell carcinoma	T3N0M0	2	III	Malignant	Ubd040222		12	3	8	2	2	1	4	1
K14	174	44	M	Bladder	Squamous cell carcinoma	T2N0M0	3	II	Malignant	Ubd140004		12	3	12	3	0	0	2	1
K15	175	57	M	Bladder	Squamous cell carcinoma	T3aN0M0	2	III	Malignant	Ubd030151		12	3	8	2	1	0	3	1
K16	176	52	M	Bladder	Squamous cell carcinoma	T3N0M0	3	III	Malignant	Ubd090013		12	3	4	1	1	0	3	1
L1	177	58	M	Bladder	Papillary adenocarcinoma	T2N0M0	1	II	Malignant	Ubd030436		8	2	4	1	0	0	0	0
L2	178	74	F	Bladder	Papillary adenocarcinoma	T1N0M0	1	I	Malignant	Ubd020351		8	2	12	3	4	1	0	0
L3	179	70	M	Bladder	Adenocarcinoma	T2bN0M0	3	II	Malignant	Ubd030249		8	2	8	2	0	0	2	1
L4	180	78	M	Bladder	Adenocarcinoma	T3N0M0	3	III	Malignant	Ubd030002		4	1	4	1	0	0	2	1
L5	181	45	M	Bladder	Papillary adenocarcinoma	T2N0M0	1	II	Malignant	Ubd020347		12	3	12	3	0	0	0	0
L6	182	58	M	Bladder	Adenocarcinoma	T3N1M0	2	IV	Malignant	Ubd140036		8	2	8	2	0	0	2	1
L7	183	70	M	Bladder	Adenocarcinoma	T3N0M0	2	III	Malignant	Ubd030240		4	1	9	3	1	0	2	1
L8	184	69	M	Bladder	Mucinous adenocarcinoma	T3bN0M0	2	III	Malignant	Ubd010145		8	2	12	3	0	0	1	0
L9	185	48	F	Bladder	Mucinous adenocarcinoma	T3N0M0	2	III	Malignant	Ubd020266		12	3	12	3	0	0	0	0
L10	186	55	M	Bladder	Mucinous adenocarcinoma	T2N0M0	3	II	Malignant	Ubd020194		12	3	8	2	0	0	1	0
L11	187	60	M	Bladder	Mucinous adenocarcinoma	T2N0M0	1	II	Malignant	Ubd030246		4	1	12	3	0	0	0	0
L12	188	59	M	Bladder	Mucinous adenocarcinoma	T2N0M0	1	II	Malignant	Ubd050209		4	1	8	2	0	0	2	1
L13	189	64	F	Bladder	Mucinous adenocarcinoma	T3N0M0	1	III	Malignant	Ubd060093		8	2	12	3	0	0	1	0
L14	190	32	M	Bladder	Mucinous adenocarcinoma	T3N0M0	2	III	Malignant	Ubd040030		8	2	12	3	0	0	3	1
L15	191	57	M	Bladder	Mucinous adenocarcinoma	T2N0M0	3	II	Malignant	Ubd050162		8	2	8	2	0	0	1	0
L16	192	54	M	Bladder	Mucinous adenocarcinoma	T2N0M0	3	II	Malignant	Ubd050222		8	2	8	2	1	0	2	1
M1	193	72	M	Bladder	Adjacent normal bladder tissue	-	*	-	NAT	Ubd050004		12	3	No urothelium		No urothelium		No urothelium
M2	194	33	M	Bladder	Adjacent normal bladder tissue	-	-	-	NAT	Ubd050155		4	1	4	1	0	0	1	0
M3	195	54	M	Bladder	Adjacent normal bladder tissue	-	-	-	NAT	Ubd060254		4	1	6	2	0	0	2	1
M4	196	40	M	Bladder	Adjacent normal bladder tissue	-	-	-	NAT	Ubd040350		No urothelium		No urothelium		No urothelium		No urothelium
M5	197	63	M	Bladder	Adjacent normal bladder tissue	-	*	-	NAT	Ubd150002		No urothelium		No urothelium		No urothelium		No urothelium
M6	198	57	M	Bladder	Adjacent normal bladder tissue	-	*	-	NAT	Ubd150019		No urothelium		No urothelium		No urothelium		No urothelium
M7	199	69	M	Bladder	Adjacent normal bladder tissue	-	-	-	NAT	Ubd150001		8	2	12	3	2	1	4	1
M8	200	53	M	Bladder	Adjacent normal bladder tissue	-	*	-	NAT	Ubd140060		No urothelium		No urothelium		No urothelium		No urothelium
M9	201	41	F	Bladder	Bladder tissue	-	-	-	Normal	Ubd07N001		8	2	8	2	0	0	1	0
M10	202	45	M	Bladder	Bladder tissue	-	-	-	Normal	Ubd07N016		8	2	12	3	1	0	2	1
M11	203	35	M	Bladder	Bladder tissue	-	-	-	Normal	Ubd05N006		12	3	12	3	1	0	1	0
M12	204	50	M	Bladder	Bladder tissue	-	-	-	Normal	Ubd05N007		12	3	12	3	3	1	2	1
M13	205	22	M	Bladder	Bladder tissue	-	-	-	Normal	Ubd05N009		12	3	8	2	0	0	0	0
M14	206	48	M	Bladder	Bladder tissue	-	*	-	Normal	Ubd05N023		8	2	8	2	0	0	0	0
M15	207	18	F	Bladder	Bladder tissue	-	-	-	Normal	Ubd06N010		12	3	12	3	4	1	3	1
M16	208	21	F	Bladder	Bladder tissue	-	-	-	Normal	Ubd06N024		12	3	12	3	1	0	3	1
												GIS	0/1+/2+/3+	GIS	0/1+/2+/3+	GIS	0/1+/2+/3+	GIS	0/1+/2+/3+
